# Supplementary material for: Identification and Genome Sequencing of Novel Virulent Strains of Xanthomonas oryzae pv. oryzae Causing Rice Bacterial Blight in Zhejiang, China
Source: Pathogens. 2024 Dec 9;13(12):1083. doi: 10.3390/pathogens13121083 (PMC11728688; doi:10.3390/pathogens13121083)
Supplement: Supplementary file 1 [file pathogens-13-01083-s001.zip › pathogens-3278515-supplementary-Table S1-S7/Table S1.xlsx]

## Sheet: Sheet1
Isolate name	Identity to PXO61 (%)
	16S rRNA	gyrB
ZXooS	98	97
ZXooQ	98	98
ZXooT	98	97
