# Supplementary material for: Identification and Genome Sequencing of Novel Virulent Strains of Xanthomonas oryzae pv. oryzae Causing Rice Bacterial Blight in Zhejiang, China
Source: Pathogens. 2024 Dec 9;13(12):1083. doi: 10.3390/pathogens13121083 (PMC11728688; doi:10.3390/pathogens13121083)
Supplement: Supplementary file 1 [file pathogens-13-01083-s001.zip › pathogens-3278515-supplementary-Table S1-S7/Table S2.xlsx]

## Sheet: sheet1
strains	website									isolate site
AH11	ftp://ftp.ncbi.nlm.nih.gov/genomes/all/GCF/003/298/245/GCF_003298245.1_ASM329824v1									Anhui
ATCC35933	ftp://ftp.ncbi.nlm.nih.gov/genomes/all/GCF/000/482/445/GCF_000482445.1_ASM48244v1									India
Aust2013	ftp://ftp.ncbi.nlm.nih.gov/genomes/all/GCF/004/355/785/GCF_004355785.1_ASM435578v1									Australia
AXO1947	ftp://ftp.ncbi.nlm.nih.gov/genomes/all/GCF/001/466/505/GCF_001466505.1_ASM146650v1									Cameroon
BAI3	ftp://ftp.ncbi.nlm.nih.gov/genomes/all/GCF/003/031/385/GCF_003031385.1_ASM303138v1									Burkina Faso
BB156-2	ftp://ftp.ncbi.nlm.nih.gov/genomes/all/GCF/004/319/465/GCF_004319465.1_ASM431946v1									Uganda:Doho
BJ12	ftp://ftp.ncbi.nlm.nih.gov/genomes/all/GCF/003/295/625/GCF_003295625.1_ASM329562v1									Hebei
CFBP7322	ftp://ftp.ncbi.nlm.nih.gov/genomes/all/GCF/004/355/525/GCF_004355525.1_ASM435552v1									Burkina Faso
CIAT	ftp://ftp.ncbi.nlm.nih.gov/genomes/all/GCF/004/355/865/GCF_004355865.1_ASM435586v1									Colombia
CIX298	ftp://ftp.ncbi.nlm.nih.gov/genomes/all/GCF/004/322/835/GCF_004322835.1_ASM432283v1									Burkina Faso
Dak16	ftp://ftp.ncbi.nlm.nih.gov/genomes/all/GCF/004/355/325/GCF_004355325.1_ASM435532v1									Tanzania
DBX0011	ftp://ftp.ncbi.nlm.nih.gov/genomes/all/GCF/003/298/075/GCF_003298075.1_ASM329807v1									Liaoning
FJ22	ftp://ftp.ncbi.nlm.nih.gov/genomes/all/GCF/003/295/525/GCF_003295525.1_ASM329552v1									Fujian
GD33	ftp://ftp.ncbi.nlm.nih.gov/genomes/all/GCF/003/297/505/GCF_003297505.1_ASM329750v1									Guangdong
GX1	ftp://ftp.ncbi.nlm.nih.gov/genomes/all/GCF/003/297/195/GCF_003297195.1_ASM329719v1									Guangxi
HaN1	ftp://ftp.ncbi.nlm.nih.gov/genomes/all/GCF/003/297/035/GCF_003297035.1_ASM329703v1									Hainan
HLJ85-69	ftp://ftp.ncbi.nlm.nih.gov/genomes/all/GCF/003/296/775/GCF_003296775.1_ASM329677v1									Helongjiang
HUB14	ftp://ftp.ncbi.nlm.nih.gov/genomes/all/GCF/003/296/695/GCF_003296695.1_ASM329669v1									Hubei
IX-280	ftp://ftp.ncbi.nlm.nih.gov/genomes/all/GCF/003/427/055/GCF_003427055.1_ASM342705v1									India: Andhra Pradesh, Tanuku
JL1	ftp://ftp.ncbi.nlm.nih.gov/genomes/all/GCF/003/296/565/GCF_003296565.1_ASM329656v1									Jilin
JL25	ftp://ftp.ncbi.nlm.nih.gov/genomes/all/GCF/003/382/795/GCF_003382795.1_ASM338279v1									Jilin
JL3	ftp://ftp.ncbi.nlm.nih.gov/genomes/all/GCF/003/296/305/GCF_003296305.1_ASM329630v1									Jilin
JL33	ftp://ftp.ncbi.nlm.nih.gov/genomes/all/GCF/003/382/835/GCF_003382835.1_ASM338283v1									Jilin
KXO85	ftp://ftp.ncbi.nlm.nih.gov/genomes/all/GCF/004/355/845/GCF_004355845.1_ASM435584v1									South Korea
LN01	ftp://ftp.ncbi.nlm.nih.gov/genomes/all/GCF/003/295/965/GCF_003295965.1_ASM329596v1									Liaoning
LN02	ftp://ftp.ncbi.nlm.nih.gov/genomes/all/GCF/003/295/955/GCF_003295955.1_ASM329595v1									Liaoning
LN1	ftp://ftp.ncbi.nlm.nih.gov/genomes/all/GCF/003/295/925/GCF_003295925.1_ASM329592v1									Liaoning
LN2	ftp://ftp.ncbi.nlm.nih.gov/genomes/all/GCF/003/294/875/GCF_003294875.1_ASM329487v1									Liaoning
LN3	ftp://ftp.ncbi.nlm.nih.gov/genomes/all/GCF/003/295/915/GCF_003295915.1_ASM329591v1									Liaoning
MAFF311018	ftp://ftp.ncbi.nlm.nih.gov/genomes/all/GCF/000/010/025/GCF_000010025.1_ASM1002v1									Japan
MAI1	ftp://ftp.ncbi.nlm.nih.gov/genomes/all/GCF/003/031/365/GCF_003031365.1_ASM303136v1									Mali
NX0260	ftp://ftp.ncbi.nlm.nih.gov/genomes/all/GCF/004/355/825/GCF_004355825.1_ASM435582v1									Nepal
PXO112	ftp://ftp.ncbi.nlm.nih.gov/genomes/all/GCF/003/294/545/GCF_003294545.1_ASM329454v1									Philippines
PXO145	ftp://ftp.ncbi.nlm.nih.gov/genomes/all/GCF/001/746/615/GCF_001746615.1_ASM174661v1									Philippines
PXO79	ftp://ftp.ncbi.nlm.nih.gov/genomes/all/GCF/003/382/895/GCF_003382895.1_ASM338289v1									Philippines
PXO83	ftp://ftp.ncbi.nlm.nih.gov/genomes/all/GCF/001/518/895/GCF_001518895.1_ASM151889v1									Philippines: Nueva Ecija
PXO99A	ftp://ftp.ncbi.nlm.nih.gov/genomes/all/GCF/000/019/585/GCF_000019585.2_ASM1958v2									Philippines
ScYc-b	ftp://ftp.ncbi.nlm.nih.gov/genomes/all/GCF/002/895/725/GCF_002895725.2_ASM289572v2									Sichuan
SK2-3	ftp://ftp.ncbi.nlm.nih.gov/genomes/all/GCF/003/428/965/GCF_003428965.1_ASM342896v1									Thailand: Sukholthai Province
T19	ftp://ftp.ncbi.nlm.nih.gov/genomes/all/GCF/004/355/305/GCF_004355305.1_ASM435530v1									Tanzania
Ug11	ftp://ftp.ncbi.nlm.nih.gov/genomes/all/GCF/004/355/285/GCF_004355285.1_ASM435528v1									Uganda
X11-5A	ftp://ftp.ncbi.nlm.nih.gov/genomes/all/GCF/000/212/755/GCF_000212755.2_ASM21275v3									USA:Texas
XF89b	ftp://ftp.ncbi.nlm.nih.gov/genomes/all/GCF/002/023/005/GCF_002023005.1_ASM202300v1									Taiwan: Taichung
XM9	ftp://ftp.ncbi.nlm.nih.gov/genomes/all/GCF/003/522/605/GCF_003522605.1_ASM352260v1									Taiwan: Pingtung
XZ40	ftp://ftp.ncbi.nlm.nih.gov/genomes/all/GCF/003/294/495/GCF_003294495.1_ASM329449v1									Jiangsu
YC11	ftp://ftp.ncbi.nlm.nih.gov/genomes/all/GCF/003/382/935/GCF_003382935.1_ASM338293v1									Jiangsu
YN04-5	ftp://ftp.ncbi.nlm.nih.gov/genomes/all/GCF/003/299/635/GCF_003299635.1_ASM329963v1									Yunnan
YN11	ftp://ftp.ncbi.nlm.nih.gov/genomes/all/GCF/003/299/525/GCF_003299525.1_ASM329952v1									Yunnan
YN24	ftp://ftp.ncbi.nlm.nih.gov/genomes/all/GCF/002/895/825/GCF_002895825.1_ASM289582v1									Yunan
ZJ05	ftp://ftp.ncbi.nlm.nih.gov/genomes/all/GCF/003/299/055/GCF_003299055.1_ASM329905v1									Zhejiang
ZPY1	ftp://ftp.ncbi.nlm.nih.gov/genomes/all/GCF/003/298/815/GCF_003298815.1_ASM329881v1									Zhejiang
PXO61	ftp://ftp.ncbi.nlm.nih.gov/genomes/all/GCF/004/355/885/GCF_004355885.3_ASM435588v3									Philippines
YN1	ftp://ftp.ncbi.nlm.nih.gov/genomes/all/GCF/002/895/745/GCF_002895745.1_ASM289574v1									Yunnan
YN18	ftp://ftp.ncbi.nlm.nih.gov/genomes/all/GCF/002/895/805/GCF_002895805.1_ASM289580v1									Yunnan
IXO35	ftp://ftp.ncbi.nlm.nih.gov/genomes/all/GCF/001/928/585/GCF_001928585.1_ASM192858v1									India
BXO25	ftp://ftp.ncbi.nlm.nih.gov/genomes/all/GCF/001/927/395/GCF_001927395.1_ASM192739v1									India
DXO-181	ftp://ftp.ncbi.nlm.nih.gov/genomes/all/GCF/001/928/425/GCF_001928425.1_ASM192842v1									India
