# Supplementary material for: Identification and Genome Sequencing of Novel Virulent Strains of Xanthomonas oryzae pv. oryzae Causing Rice Bacterial Blight in Zhejiang, China
Source: Pathogens. 2024 Dec 9;13(12):1083. doi: 10.3390/pathogens13121083 (PMC11728688; doi:10.3390/pathogens13121083)
Supplement: Supplementary file 1 [file pathogens-13-01083-s001.zip › pathogens-3278515-supplementary-Table S1-S7/Table S3-S6.xlsx]

## Sheet: Table S3 Zhe173 RVD sequence
Gene	Repeat	RVD Sequence
Tal1c	13	NI-NN-NI-HG-HG-NV-HG-HD-HG-HD-HD-HD-NG
Tal1b	25	HD-HD-NN-NN-NS-NG-HD-S*-HG-HD-NG-N*-HD-HD-HD-N*-NN-NQ-NN-HD-HI-ND-HD-HG-NN-HG-N*
Tal1a	19	HD-HD-HD-NG-N*-NG-HD-S*-HG-NI-NI-NN-HD-NN-ND-HD-NI-HD-HG-NG
Tal2c	17.5	NI-NS-HD-NG-NS-NN-HD-N*-NN-NN-NI-NG-HD-NG-HD-HD-HD-NG
Tal2b	20	NI-HG-NI-NI-NI-NN-HD-NS-NN-NS-NN-HD-NN-NI-HD-NN-NI-NG-HD-NG
Tal2a	23.5	NN-HD-NS-NG-HD-NN-N*-NI-HD-NS-HD-NN-HD-NN-HD-NN-NN-NN-NN-NN-NN-NN-HD-NG
Tal3b	20.5	NI-N*-NI-HG-NI-NI-NS-HD-NN-HD-NS-NG-SS-HD-NI-NI-NN-NI-NN-NI-NG
Tal3a	15	NI-NN-NN-NI-NI-NI-HD-NS-HG-NN-NN-NN-NI-N*-NS-N*
Tal4a	18.5	NI-N*-NI-NS-NN-NG-NN-NS-H*-NS-NN-NS-N*-HD-HG-HD-NI-HD-HD-NG
Tal4b	20	NI-HG-NI-NG-HG-HD-NS-NG-HD-NN-NG-HG-NG-HD-HG-HD-HD-NI-NN-NG
Tal4c	21	NI-H*-NI-NN-NN-NN-NN-NN-HD-NI-NS-HG-HD-NI-N*-NS-NI-NI-HD-HD-N*-NS-N*
Tal5	18	NS-HD-NG-NG-NG-NG-HD-HD-HD-HD-NN-HD-NG-HD-NI-HD-NN-NG
Tal6a	19.5	NI-NG-NN-NG-NK-NG-NI-NN-NI-NN-NI-NN-NS-NG-NS-NN-NI-N*-NS-NG
Tal6b	26.5	NI-HG-NI-NI-HG-HD-NN-HD-HD-HD-NI-NI-NN-NI-HD-HD-HD-HG-NN-NN-HD-NS-NN-HD-NG-NS-N*
Tal6c	27	HG-NI-HG-NI-NI-NI-HD-NN-HD-HD-HD-NG-HD-NG-NI-HD-HD-NN-NS-NS-NN-NN-NG-NN-HD-N*-NS-N*
Tal7	22	NI-HG-NI-NN-NN-NI-NN-HD-NI-HD-NS-NS-NS-HD-NN-HD-NG-HD-HD-HD-NG-NG

## Sheet: Table S4 ZXooS RVD sequence
Gene	Repeat	RVD Sequence
Tal1d	13	NI-NN-NI-HG-HG-HD-NG-HD-HG-HD-HD-HD-NG
Tal1c	15.5	NI-NN-N*-NG-NS-NN-NN-NN-NI-NN-NI-NG-HD-HD-NI-NG
Tal1b	25	HD-HD-NN-NN-NI-NG-HD-S*-HG-HD-NG-N*-NG-HD-HD-N*-NI-NI-NN-HD-HI-ND-HD-NG-NN-HG-N*
Tal1a	19	HD-HD-HD-NG-N*-NN-HD-HD-N*-NI-NI-NN-HD-HI-ND-HD-NI-HD-NG-NG
Tal2c	17.5	NI-NS-HD-NG-NS-NN-HD-N*-NN-NN-NI-NN-HD-HG-HD-HD-NN-NG
Tal2b	18	NI-HG-NI-NI-NI-NN-HD-NS-NN-NS-NN-HD-NN-NI-HD-NN-NS-NG
Tal2a	23.5	NN-HD-NS-NG-HD-NN-N*-NI-HD-NS-HD-NN-HD-NN-HD-NN-NN-NN-NN-NN-NN-NN-HD-NG
Tal3b	20.5	NI-N*-NI-HG-NI-NI-NS-HD-NN-HD-NS-NG-SS-HD-NI-NI-NN-NI-NN-NI-NG
Tal3a	16	NI-NN-NN-NI-NI-NI-HD-NS-HG-NN-NN-NN-NI-NI-NG-HD
Tal4a	18.5	NI-N*-NI-NS-NN-NG-NN-NS-N*-NS-NN-NS-N*-HD-HG-HD-NI-HD-HD-NG
Tal4b	20	NI-HG-NI-NG-HG-HD-NS-NG-HD-NN-NG-HG-NG-HD-HG-HD-HD-NI-NN-NG
Tal4c	21	NI-H*-NI-NN-NN-NN-NN-NN-HD-NI-NS-HG-HD-NI-N*-NS-NI-NI-HD-HD-N*-NS-N*
Tal5	18	NS-HD-NG-NG-NG-NG-HD-HD-HD-HD-NN-HD-NG-HD-NI-HD-NN-NG
Tal6a	19.5	NI-NG-NN-NG-NK-NG-NI-NN-NI-NN-NI-NN-NS-NG-NS-NN-NI-N*-NS-NG
Tal6b	26	NI-HG-NI-HD-NI-HD-NN-HD-HD-HD-NI-NI-NN-NI-HD-HD-HD-HG-NN-NN-HD-NS-NN-HD-N*-NS-N*
Tal6c	27	NI-NG-NI-NI-NS-HD-NN-HD-HD-HD-NS-HD-NG-NI-HD-HD-NN-NS-NN-NN-NG-NN-HD-N*-NS-NS-NS-N*
Tal7	22	NI-HG-NI-NN-NN-NI-NN-HD-NI-HD-NS-NS-NS-HD-NN-HD-NG-HD-HD-HD-NG-NG

## Sheet: Table S5 ZXooQ RVD sequence
Gene	Repeat	RVD Sequence
Tal1d	13	NI-NN-NI-HG-HG-HD-NG-HD-HG-HD-HD-HD-NG
Tal1c	15.5	NI-NN-N*-NG-NS-NN-NN-NN-NI-NN-NI-NG-HD-HD-NI-NG
Tal1b	25	HD-HD-NN-NN-NI-NG-HD-S*-HG-HD-NG-N*-NG-HD-HD-N*-NI-NI-NN-HD-HI-ND-HD-NG-NN-HG-N*
Tal1a	19	HD-HD-HD-NG-N*-NN-HD-HD-N*-NI-NI-NN-HD-HI-ND-HD-NI-HD-NG-NG
Tal2c	17.5	NI-NS-HD-NG-NS-NN-HD-N*-NN-NN-NI-NN-HD-HG-HD-HD-NN-NG
Tal2b	18	NI-HG-NI-NI-NI-NN-HD-NS-NN-NS-NN-HD-NN-NI-HD-NN-NS-NG
Tal2a	23.5	NN-HD-NS-NG-HD-NN-N*-NI-HD-NS-HD-NN-HD-NN-HD-NN-NN-NN-NN-NN-NN-NN-HD-NG
Tal3b	20.5	NI-N*-NI-HG-NI-NI-NS-HD-NN-HD-NS-NG-SS-HD-NI-NI-NN-NI-NN-NI-NG
Tal3a	16	NI-NN-NN-NI-NI-NI-HD-NS-HG-NN-NN-NN-NI-NI-NG-HD
Tal4a	18.5	NI-N*-NI-NS-NN-NG-NN-NS-N*-NS-NN-NS-N*-HD-HG-HD-NI-HD-HD-NG
Tal4b	20	NI-HG-NI-NG-HG-HD-NS-NG-HD-NN-NG-HG-NG-HD-HG-HD-HD-NI-NN-NG
Tal4c	21.5	NI-H*-NI-NN-NN-NN-NN-NN-HD-NI-NS-HG-HD-NI-N*-NS-NI-NI-HD-HD-N*-NS-NG
Tal5	7.5	NS-HD-NG-HD-NI-HD-NN-N*
Tal6a	19.5	NI-NG-NN-NG-NK-NG-NI-NN-NI-NN-NI-NN-NS-NG-NS-NN-NI-N*-NS-NG
Tal6b	26.5	NI-HG-NI-NI-HG-HD-NN-HD-HD-HD-NI-NI-NN-NI-HD-NS-HD-HG-NN-NN-HD-NS-NN-HD-NG-NS-N*
Tal6c	29	HG-NI-HG-NI-NI-NI-HD-NN-HD-HD-HD-NG-HD-NG-NI-HD-NN-NS-NI-NN-NN-NG-NN-NN-NG-NN-HD-N*-NS-N*
Tal7	22	NI-HG-NI-NN-NN-NI-NN-HD-NI-HD-NS-NS-NS-HD-NN-HD-NG-HD-HD-HD-NG-NG

## Sheet: Table S6 ZXooT RVD sequence
Gene	Repeat	RVD Sequence
Tal1d	13	NI-NN-NI-HG-HG-HD-NG-HD-HG-HD-HD-HD-NG
Tal1c	15.5	NI-NN-N*-NG-NS-NN-NN-NN-NI-NN-NI-NG-HD-HD-NI-NG
Tal1b	25	HD-HD-NN-NN-NI-NG-HD-S*-HG-HD-NG-N*-NG-HD-HD-N*-NI-NI-NN-HD-HI-ND-HD-NG-NN-HG-N*
Tal1a	19.5	HD-HD-HD-NG-N*-NN-HD-HD-NG-NI-NI-NN-HD-HI-N*-NI-NI-HD-NG-NG
Tal2c	17.5	NI-NS-HD-NG-NS-NN-HD-N*-NN-NN-NI-NN-HD-HG-HD-HD-NN-NG
Tal2b	18	NI-HG-NI-NI-NI-NN-HD-NS-NN-NS-NN-HD-NN-NI-HD-NN-NS-NG
Tal2a	23.5	NN-HD-NS-NG-HD-NN-N*-NI-HD-NS-HD-NN-HD-NN-HD-NN-NN-NN-NN-NN-NN-NN-HD-NG
Tal3	17.5	NI-NS-HD-NG-NS-NN-HD-N*-NN-NN-NI-NN-HD-HG-HD-HD-NN-NG
Tal4a	18.5	NI-N*-NI-NS-NN-NG-NN-NS-N*-NS-NN-NS-N*-HD-HG-HD-NI-HD-HD-NG
Tal4b	20	NI-HG-NI-NG-NN-HD-NS-NG-HD-NN-NG-HG-NG-HD-HG-HD-HD-NI-NN-NG
Tal4c	21.5	NI-H*-NI-NN-NN-NN -NN-NN-HD-NI-NS-HG-HD-NI-N*-NS-NI-NI-HD-HD-NG-NS-N*
Tal5	17.5	NS-NG-NG-NG-NG-NG-HD-HD-HD-HD-NN-HD-NG-HD-NI-HD-NN-N*
Tal6a	19.5	NI-NG-NN-NG-NK-NG-NI-NN-NI-NN-NI-NN-NS-NG-NS-NN-NI-N*-NS-NG
Tal6b	26.5	NI-HG-NI-NI-HG-HD-NN-HD-HD-HD-NI-NI-NN-NI-HD-HD-HD-HG-NN-NN-HD-NS-NN-HD-NG-NS-N*
Tal6c	25	NI-HG-NI-NI-NS-HD-NN-HD-HD-HD-NS-HD-NG-NI-HD-NN-NS-NN-NN-NG-NN-HD-N*-NS-NS-N*
Tal7	22	NI-HG-NI-NN-NN-NI-NN-HD-NI-HD-NS-NS-NS-HD-NN-HD-NG-HD-HD-HD-NG-NG
