# Supplementary material for: Identification and Genome Sequencing of Novel Virulent Strains of Xanthomonas oryzae pv. oryzae Causing Rice Bacterial Blight in Zhejiang, China
Source: Pathogens. 2024 Dec 9;13(12):1083. doi: 10.3390/pathogens13121083 (PMC11728688; doi:10.3390/pathogens13121083)
Supplement: Supplementary file 1 [file pathogens-13-01083-s001.zip › pathogens-3278515-supplementary-Table S1-S7/Table S7.xlsx]

## Sheet: Sheet1
Table S7 Primer used for identification of pathogenic bacteria
primer name	5’-3’
16S-F	AGAGTTTGATCATGGCTCAG
16S-R	AAGGAGGTGATCCAACCGC
GYRB-F	ATCATGACCGTTCTGCAYGCNGGNGGNAARTTYGA
GYRB-R	GGTACGGATGTGCGAGCCRTCNACRTCNGCRTCNGTC
